# Supplementary material for: Salivary Oxidative Stress Biomarkers in Peri-Implant Disease: A Systematic Review and Meta-Analysis
Source: Int J Mol Sci. 2025 Nov 21;26(23):11269. doi: 10.3390/ijms262311269 (PMC12692554; doi:10.3390/ijms262311269)
Supplement: Supplementary file 1 [file ijms-26-11269-s001.zip]

Archive with 6 entries (6 files):
- Supplementary File S0. README Index.pdf
- Supplementary File S1. Full Electronic Search Strategies.pdf
- Supplementary File S2.Risk of Bias Assessments.pdf
- Supplementary File S3. GRADE Evidence Profile Tables.pdf
- Supplementary File S4. PROSPERO Protocol.pdf
- Supplementary File S5. PROSPERO Deviations.pdf
